# Supplementary material for: The Association of Folic Acid, Iron Nutrition during Pregnancy and Congenital Heart Disease in Northwestern China: A Matched Case-Control Study
Source: Nutrients. 2022 Oct 28;14(21):4541. doi: 10.3390/nu14214541 (PMC9657607; doi:10.3390/nu14214541)
Supplement: Supplementary file 1 [file nutrients-14-04541-s001.zip]

Archive with 1 entries (1 files):
- nutrients-1934992-supplementary.pdf
